# Supplementary material for: Hypoxia Increases the Efficiencies of Cellular Reprogramming and Oncogenic Transformation in Human Blood Cell Subpopulations In Vitro and In Vivo
Source: Cells. 2024 Jun 4;13(11):971. doi: 10.3390/cells13110971 (PMC11172288; doi:10.3390/cells13110971)
Supplement: Supplementary file 1 [file cells-13-00971-s001.zip]

Archive with 1 entries (1 files):
- cells-3023707-supplementary.pdf
